# Supplementary material for: Impella Versus VA-ECMO for Patients with Cardiogenic Shock: Comprehensive Systematic Literature Review and Meta-Analyses
Source: J Cardiovasc Dev Dis. 2023 Apr 5;10(4):158. doi: 10.3390/jcdd10040158 (PMC10142129; doi:10.3390/jcdd10040158)
Supplement: Supplementary file 1 [file jcdd-10-00158-s001.zip]

Archive with 1 entries (1 files):
- jcdd-2280489-supplementary.pdf
